# Supplementary material for: Haloperidol Instigates Endometrial Carcinogenesis and Cancer Progression by the NF-κB/CSF-1 Signaling Cascade
Source: Cancers (Basel). 2022 Jun 23;14(13):3089. doi: 10.3390/cancers14133089 (PMC9265032; doi:10.3390/cancers14133089)
Supplement: Supplementary file 1 [file cancers-14-03089-s001.zip]

Archive with 1 entries (1 files):
- cancers-1740937-supplementary.pdf
